# Supplementary material for: First record of the Miocene hominoid Sivapithecus from Kutch, Gujarat state, western India
Source: PLoS One. 2018 Nov 14;13(11):e0206314. doi: 10.1371/journal.pone.0206314 (PMC6235281; doi:10.1371/journal.pone.0206314)
Supplement: S1 Table — Sivapithecus measurements by RFK; those of extant Pongo spp., and Pan troglodytes from Plavcan [35]. (XLSX) [file pone.0206314.s001.xlsx]

## Sheet: Sivapithecus, Pongo & Pan canin
Taxon	museum	sex	Type specimen	notes	locality	age group	lower canine M-D	Lower canine BL	lower P3 MD	lower P3 BL	Lower P4 MD	Lower P4 BL	Lower M1 MD	Lower M1 BL	Lower M2 MD	Lower M2 BL	Lower M3 MD	Lower M3 BL	C mesiodistal	C buccolingual	P3 mesiodistal	P3 buccolingual	P4 mesiodistal	P4 buccolingual	M1 mesiodistal	M1 buccolingual	M2 mesiodistal	M2 buccolingual	M3 mesiodistal	M3 buccolingual
Pan troglodytes troglodytes	PCMB CAM I.219	male		Data from Plavcan (1990)		Recent	13.75	11	12.5	8.38	8.88	8.88	11.38	10.13	11.25	10.75	11	10	15.13	11.75	10.13	11.13	8.5	11	11.25	11.5	11.38	11.38	10.5	11.38
Pan troglodytes troglodytes	PCMB CAM II.62	male		Data from Plavcan (1990)		Recent	14.88	11.75	12.25	8.75	9.25	9.63	11.88	10.75	11.5	11.63	11.88	11.75	16.5	12	9.38	11	8.38	11.5	11.13	12.5	10.75	12.63	11	12.38
Pan troglodytes troglodytes	PCMB M.13	female		Data from Plavcan (1990)		Recent	11	9.25	11.63	7.5	8.13	8.38	10.88	10.13	10.75	10	10.13	9.63	11.5	9.13	8.25	10.25	7	10.13	10.13	11.5	9.75	11	8.63	10.75
Pan troglodytes troglodytes	PCMB M.144	male		Data from Plavcan (1990)		Recent	13.5	11.5	12	8.5	8.25	8.38	11.25	10	12	10.75	11.88	10.88	14.5	11.25	8.75	10.75	7.75	11	10.88	12.13	11.38	12.63	10.25	11.88
Pan troglodytes troglodytes	PCMB M.148	female		Data from Plavcan (1990)		Recent	10.75	9	11.25	7.13	7.38	7.88	11	9.38	11.13	10.13	11.38	10	11.75	8.63	7.38	9.25	7.38	10	10.13	11.38	9.25	11.75	8.75	11.75
Pan troglodytes troglodytes	PCMB M.158	female		Data from Plavcan (1990)		Recent	12.13	9.38	11.63	7.63	8.38	8.88	11.5	10.38	13	10.13	13	10.75	12.13	9.75	7.88	10.5	8	10.75	11.38	11.38	10.63	12.13	10.5	11.63
Pan troglodytes troglodytes	PCMB M.169	female		Data from Plavcan (1990)		Recent	11	9.13	11.13	7.5	7.38	8.38	11.13	9.25	10.63	9.63	10	9.63	12.25	9.5	8.5	9.88	6.88	9.75	10	11.25	9.38	10.5	9.63	10.75
Pan troglodytes troglodytes	PCMB M.181	female		Data from Plavcan (1990)		Recent	11.38	8.75	11.38	7.5	8.13	8.13	11	9.38	11.13	10	9.5	8.88	11.25	9.38	9.38	9.5	7.13	10.38	9.88	12.63	10.13	12.25	8	10.63
Pan troglodytes troglodytes	PCMB M.184	female		Data from Plavcan (1990)		Recent	11.25	9.63	10.88	6.38	7.38	8	10.63	9.75	11	10.13	10.38	9.63	112.38	9.25	7.75	10.25	7.13	10.25	10.63	11.38	10.5	11.63	10.25	10.88
Pan troglodytes troglodytes	PCMB M.254	male		Data from Plavcan (1990)		Recent	12.75	10.75	10.5	7.75	7.5	8.75	11	9.63	11	9.88	11.13	10.38	13.5	12.3	7.88	10.63	6.88	10.25	10.13	11	9.88	11.25	9.63	11
Pan troglodytes troglodytes	PCMB M.299	female		Data from Plavcan (1990)		Recent	10.88	8.63	10.63	7.63	7.25	7.75	10.88	9.13	10.75	9.63	9.38	9.75	11.25	9.38	7.75	10.13	6.63	9.25	10.5	10.75	10	10.75	9.5	10.13
Pan troglodytes troglodytes	PCMB M.347	male		Data from Plavcan (1990)		Recent	14	10.88	11.75	10.13	7.88	8.63	11.63	10.25	12.5	10.75	12.13	10.5	15	11	8.88	10.5	7.88	10.5	11.5	12	11.13	12.25	10	11.5
Pan troglodytes troglodytes	PCMB M.348	female		Data from Plavcan (1990)		Recent	12.13	9.25	11.38	7.25	7.25	8.13	11.13	9.63	10.88	9.88	9.75	9.38	121	9.5	7.5	9.63	7.75	9.5	10.38	11.38	10	11.38	9.38	10.75
Pan troglodytes troglodytes	PCMB M.401	male		Data from Plavcan (1990)		Recent	12.75	11.5	11.75	7.88	7.88	8	11	9.38	11.75	9.88	10.88	9.25	14.75	10.75	8.63	9.38	7.13	9.75	10.38	11.5	10.25	11.63	10	11.75
Pan troglodytes troglodytes	PCMB M.425	female		Data from Plavcan (1990)		Recent	11.38	8.88	11	6.38	7.5	7.25	11	9.5	10.25	9.75	10	9.75	10.38	8.63	7.13	9.13	6.75	9.5	9.88	11.38	9.63	11.38	9.75	10.88
Pan troglodytes troglodytes	PCMB M.449	female		Data from Plavcan (1990)		Recent	11.75	9.13	11.88	7.75	8.25	8.25	11	10.13	11.63	10.5	11.38	10.25	11.75	9.75	7.63	10.75	7.5	10.13	10.75	11.38	10.63	11.75	8.75	10
Pan troglodytes troglodytes	PCMB M.450	female		Data from Plavcan (1990)		Recent	12.25	9.75	11.63	7.88	8	8.75	11	9.75	11	10.5	10.25	9.75	13.25	9.38	9	9.75	7.25	10	10.25	11.88	10.13	12	9.38	10.5
Pan troglodytes troglodytes	PCMB M.467	female		Data from Plavcan (1990)		Recent	12.38	9.38	11.13	7.75	8	8.25	11.75	9.75	11.75	10.25	11.38	10.5	11.75	9.13	8.5	10.5	7.63	10.38	10.38	12.13	10.13	12.63	10.25	11.38
Pan troglodytes troglodytes	PCMB M.474	female		Data from Plavcan (1990)		Recent	12.75	10.13	12.5	7.75	8.38	9	12.25	10.13	12.5	11	12.12	10	12.75	10	8.13	10.38	8.13	10.75	11	11.63	11.75	11.88	10.38	10.88
Pan troglodytes troglodytes	PCMB M.491	female		Data from Plavcan (1990)		Recent	12.13	8.63	11.38	7	7.25	8.38	10.38	9.5	11	10.38	10.38	10.13	12.3	9.75	7.63	10.25	6.88	9.88	11	11	9.88	11.38	9.13	10.88
Pan troglodytes troglodytes	PCMB M.501	female		Data from Plavcan (1990)		Recent	12.75	9.88	12.38	8	8	8.75	11.25	10	11.13	10.5	11	10.25	12.13	10.13	8	10.38	7.63	10.75	10.5	11.5	10.63	11.75	10	11.38
Pan troglodytes troglodytes	PCMB M.504	female		Data from Plavcan (1990)		Recent	11.38	9.5	11	7.75	7.25	8	10.63	9.63	10.88	10.38	11.13	10.25	11.75	9.88	7	10	7.38	9.38	9.63	11.25	9.63	11.63	8.88	11.13
Pan troglodytes troglodytes	PCMB M.506	female		Data from Plavcan (1990)		Recent	10.75	8.13	11	7.38	7.88	8.75	11.5	10.5	11.63	10.38	9.25	9.38	10.88	8.88	8.5	10.88	7.5	10.38	11.25	11.88	11	11.75	9.75	10.75
Pan troglodytes troglodytes	PCMB M.664	female		Data from Plavcan (1990)		Recent	12.38	9.75	8.63	7.53	7.75	8.13	10.63	9.5	11	10.5	10.38	10.25	11.88	10.75	7.38	9.63	7.63	9.88	10.13	11.25	10	11.5	8.88	9.88
Pan troglodytes troglodytes	PCMB M.720	female		Data from Plavcan (1990)		Recent	11.88	8.38	11	7.5	7.38	7.88	11.13	9.38	11.63	9.88	10.25	9.63	12.13	9.5	7.63	10.25	7	10	10	10.88	9.75	11.25	9.38	10.75
Pan troglodytes troglodytes	PCMB M.724	male		Data from Plavcan (1990)		Recent	13.38	11.13	12.38	7.75	8.38	8.88	11.5	9.88	11.75	10.38	10.25	10.5	15.5	10.75	7.88	9.63	7.38	10	10	11.25	11	11.88	8.88	10.75
Pan troglodytes troglodytes	PCMB M.984	male		Data from Plavcan (1990)		Recent	13.5	10.75	12.5	7.5	7.63	8.63	12.25	10.63	11.25	10.63	10.88	10.13	16.25	11.13	8.25	10.75	11.63	10.63	11.63	12.25	10.88	11.88	9.25	11.25
Pan troglodytes troglodytes	PCMB M.988	male		Data from Plavcan (1990)		Recent	15.75	13.13	13.13	11.25	8.38	9.38	11.5	10.5	11	10.38	10.5	10.25	17.25	15	8	12.63	7.75	11.13	11.38	11.63	10.38	11.63	9.38	11.13
Pan troglodytes troglodytes	PCMB Z. VI.25	male		Data from Plavcan (1990)		Recent	15.25	12	11.13	8.25	7.63	9	12	10.38	12.75	11.63	12.75	11.63	15.25	12.38	7.88	11.13	7.63	10.63	11.38	12.13	12.63	12.75	12.13	13.13
Pan troglodytes troglodytes	PCMB Z.IX.49	male		Data from Plavcan (1990)		Recent	15.13	11.63	12.75	9	9.13	8.75	11.75	10.63	13	11.5	12	11.88	14.38	12	9	10.5	7.75	11	10.75	12	11	12	10.13	12
Pan troglodytes troglodytes	PCMB Z.VI.34	male		Data from Plavcan (1990)		Recent	14.88	12.88	8.25	8.25	8.75	8.38	11.38	9.63	12	11	11.38	10.63	16.38	12.63	9.13	10.13	8.25	10.63	10.63	11.38	10.75	11.88	9.63	11.88
Pan troglodytes troglodytes	PCMB Z.VII.24	male		Data from Plavcan (1990)		Recent	14.25	11.88	12.13	8.88	9	9	12	10.5	13.13	11.63	12	11.25	16	11.5	9.25	11.5	8.25	11.25	11.25	12.13	11.75	12.75	10.88	12.5
Pongo pygmaeus abelii	MCZH 12209	male		Data from Plavcan (1990)		Recent	15.87	13.12	15.62	9.5	10	9.87	13	11	13.75	11.87	13.62	11.37	17.37	13.87	10.75	12.62	9.12	12.25	11.62	12.25	12	12.5	10.5	11.75
Pongo pygmaeus abelii	MCZH 37518	female		Data from Plavcan (1990)		Recent	12.25	9.5	12.87	8.87	10	9.62	13.37	11.62	14	13.12	13.75	12.62	13.62	10.12	10.25	11.5	8.87	12	11.87	12.25	12.37	14.25	11.62	13.25
Pongo pygmaeus abelii	MCZH 37519	female		Data from Plavcan (1990)		Recent	13.25	9.62	13.25	9.37	10.5	11	12.62	11.62	12.75	12.87	13.12	12.37	12.37	9.87	9.62	11.37	8.25	12.12	11.12	12.62	11.75	13.37	10.37	12.37
Pongo pygmaeus abelii	MCZH 50960	male		Data from Plavcan (1990)		Recent	18.87	16.62	16.5	10.75	10.37	11.5	13.62	12.62	15	13.75	15.62	12.37	22.5	18.5	10.5	13.25	9.62	13.12	13.5	14.5	12.5	14.37
Pongo pygmaeus abelii	NHRM A612682	male		Data from Plavcan (1990)		Recent	16.25	13.12	15	10	10.37	10.87	12.75	11.87	13.87	13.37	14.62	13.37	18.62	14.87	10.12	13.12	9.62	13.87	12.37	13.37	13	14.62
Pongo pygmaeus abelii	ZSMG 1913/1452	female		Data from Plavcan (1990)		Recent			12.87	7.75	9.75	9.25	11.87	10.5	12.25	11.12	12.25	10	14.37	10.12	9.87	11.87	9.25	11.62	11.75	12.25	12.12	12.13	10.5	12.12
Pongo pygmaeus abelii	ZSMG 1913/1467	female		Data from Plavcan (1990)		Recent	11.5	8.75	13.87	8.87	10.87	10.12	13.25	12.12	14	11.87	13	10.87	13.12	10.87	10.12	12.37	9.62	11.87	13.37	14.37	12.25	13.25	10.87	12.25
Pongo pygmaeus pygmaeus	ZSMG 1981/129	male		Data from Plavcan (1990)		Recent	17.12	12.25	18.25	11.12	12	12	14	13.25	14.87	14.12	14.75	14.12	18.37	15.12	11.25	15	9.75	15.25	13	15.62	12.75	16.25	13.12	15.62
Pongo pygmaeus pygmaeus	ZSMG 1981/135	female		Data from Plavcan (1990)		Recent	12.25	9	14.75	8.75	9.62	10	11.75	10.87	12.5	12	12.37	11.12	13.62	10.12	9.5	12.62	9.12	11.87	11.12	12.5	11.5	13	10.62	12.37
Pongo pygmaeus pygmaeus	ZSMG 1981/139	female		Data from Plavcan (1990)		Recent	12.62	9.62	14.12	9.5	11.12	11.37	13.12	11.5	13.5	12.37	13.5	12	13.62	11	11.12	13	9.87	13.37	12.12	13.37	11.75	13.75	12.12	13.12
Pongo pygmaeus pygmaeus	ZSMG 1981/141	male		Data from Plavcan (1990)		Recent	15.62	13.87	14.5	9.25	10.75	10.5	13	12	14.37	13.25	14.37	12.12	17.87	13.75	10	12.25	9.37	13.25	11.75	13	13.12	14.12	11.37	13.62
Pongo pygmaeus pygmaeus	ZSMG 1981/143	male		Data from Plavcan (1990)		Recent	15.87	12.75	17.87	11	11.62	11.62	14	12.75	14.62	14	15.25	12.87	17.37	14.37	12.37	13.87	10	14	12.75	14.75	12.5	15.12	13.37	14.37
Pongo pygmaeus pygmaeus	ZSMG 1981/144	male		Data from Plavcan (1990)		Recent	18.87	14.37	19.62	11.62	12.25	12.25	14.5	13.62	16.62	15.25	16.62	15.12	19.87	16.75	13.75	14.87	11.87	14.12	14.12	15.12	15.5	17	15.5	16.25
Pongo pygmaeus pygmaeus	ZSMG 1981/145	male		Data from Plavcan (1990)		Recent	17.12	14.5	16.75	9.87	10.62	11.25	13.25	12.37	14.62	13.62	14.75	12.87	18.37	15.37	11	12.62	10	13.87	12.25	13.37	12.87	14.62	12.75	15
Pongo pygmaeus pygmaeus	ZSMG 1981/146	male		Data from Plavcan (1990)		Recent	14.5	12.12	16.12	10.12	12.25	11.37	14.25	12.5	15.25	13.62	14	12.25	16.75	12.75	11.12	13.62	10.87	13.75	13.5	14	13.75	14.75	13	14.12
Pongo pygmaeus pygmaeus	ZSMG 1981/155	female		Data from Plavcan (1990)		Recent	14	9.62	14.62	9	11.12	10.25	13.12	11.25	13.75	12.37	13.12	11	12.87	10	10.5	11.75	9.37	12.37	11.37	12.37	10.87	12.62	10.75	11.75
Pongo pygmaeus pygmaeus	ZSMG 1981/157	female		Data from Plavcan (1990)		Recent	12	8.62	13.25	8.62	10.37	10	12.5	11.37	12.62	11.5	12.37	10.87	12.87	10	10.5	11.75	9.37	12.37	11.37	12.37	10.87	12.62	10.75	11.75
Pongo pygmaeus pygmaeus	ZSMG 1981/159	female		Data from Plavcan (1990)		Recent	10.75	8.75	13.25	8.75	10	10.62	12.37	11.37	13.12	12.25	13.25	11.25	12.12	8.62	10.25	12	8.75	13	11.87	12.62	12.5	13.37	11.25	12.62
Pongo pygmaeus pygmaeus	ZSMG 1981/165	female		Data from Plavcan (1990)		Recent	12.87	9.75	14	9.12	11.12	10.75	13.62	11.75	13.87	12.62	13.75	12.87	13.25	10.87	9.87	13.12	9.37	13.62	12.5	13.87	12.37	14.75	10.25	14.37
Pongo pygmaeus pygmaeus	ZSMG 1981/166	female		Data from Plavcan (1990)		Recent	12.62	7.75	13.87	9.5	10.75	11.12	13.12	11.75	14	12.75	14	12.37	13.62	9.37	10.62	13	10	13.5	12.37	13.62	12.5	13.87	11.5	13.75
Pongo pygmaeus pygmaeus	ZSMG 1981/167	female		Data from Plavcan (1990)		Recent	11.12	8	14.25	9.12	10.62	10.12	12.25	11.25	12.87	11.75	12.12	11.37	12.37	9.5	10.12	12.25	9.25	12.87	11	12.62	10.75	12.62	11	12.25
Pongo pygmaeus pygmaeus	ZSMG 1981/168	female		Data from Plavcan (1990)		Recent	11.25	8.75	14.87	9.25	10.37	10.37	12.25	11.25	13.25	12.37	13.75	12.25	13.87	10.12	9.25	12.25	9.25	12.5	11.12	12.25	11	12.87	11.25	13.12
Pongo pygmaeus pygmaeus	ZSMG 1981/169	female		Data from Plavcan (1990)		Recent	12	8.62	15.37	9.5	11.62	11.12	12.87	11.87	13.62	13	14.75	11.87	13	11.25	10.12	12.87	9.87	13.5	11.87	12.75	11.37	13	12.25	13.87
Pongo pygmaeus pygmaeus	ZSMG 1981/170	female		Data from Plavcan (1990)		Recent	10.25	8	12.37	8.62	9.5	10.25	12	11	12.12	11.5	12	10.25	12.25	8.5	9.5	11.5	8.87	11.62	10.87	12.62	10.75	12.37	10.5	11.87
Pongo pygmaeus pygmaeus	ZSMG 1981/177	female		Data from Plavcan (1990)		Recent	13.37	9.75	14.25	9	10	10.75	13.12	11.62	13.25	12.75	14.25	12.62	15.37	10.37	10.62	12	9.5	12.25	11.87	13.5	12	13.37	12.62	13.75
Pongo pygmaeus pygmaeus	ZSMG 1981/178	male		Data from Plavcan (1990)		Recent	16	13	16.75	10.75	11.37	11.12	13	12.12	15.12	13.37	14.12	12.5	17.12	14.25	10.12	13.75	9.5	13.5	11.62	14	14	14.12	12.37	13.75
Pongo pygmaeus pygmaeus	ZSMG 1981/179	female		Data from Plavcan (1990)		Recent	14.62	10.62	14.75	9.75	10.75	10.87	13	11.5	12.37	12.12	12.37	10.75	15	13.75	10.62	12.5	9.5	12.87	11.62	12.87	10.5	12.87	10.12	12.12
Pongo pygmaeus pygmaeus	ZSMG 1981/184	female		Data from Plavcan (1990)		Recent	12.37	9.37	14.25	9.62	11.87	11.5	13.75	12.37	13.25	12.75	13.75	12	13.5	10.62	10.75	12.75	10.25	13.75	12.12	13.5	12	13.87	10.62	13.75
Pongo pygmaeus pygmaeus	ZSMG 1981/196	male		Data from Plavcan (1990)		Recent	15	13.5	17	11.75	11.62	11.87	13.75	13.62	14.62	13.87	13.37	12.62	16.62	13.37	11.12	13.75	10	13.75	12.62	14.25	12.5	15.25	11.5	13.37
Pongo pygmaeus pygmaeus	ZSMG 1981/198	male		Data from Plavcan (1990)		Recent	17	13.25	18.25	10.62	11.25	12.12	13.75	12.75	14.5	13.62	14.62	13.37	18.5	14.87	9.87	13.37	10	14.5	13	14.25	12.62	15	12.62	15.37
Pongo pygmaeus pygmaeus	ZSMG 1981/205	female		Data from Plavcan (1990)		Recent	10.25	9.62	13.87	9.25	11.25	11	14	12.25	13.87	12.12	14.25	11.75	13.37	10.75	11.12	12.87	10.37	14	13	13	11.37	13	12	13.87
Pongo pygmaeus pygmaeus	ZSMG 1981/208	female		Data from Plavcan (1990)		Recent	12.12	8.75	13.12	9.37	10.25	10.25	12.25	11.37	12.62	11.5	12.62	11.25	13.37	10.87	10	11.75	9.5	12.62	11.75	12.62	10.75	12.75	10.87	12.75
Pongo pygmaeus pygmaeus	ZSMG 1981/45	male		Data from Plavcan (1990)		Recent	17.25	14	16.25	9.75	10.75	10.11	13.25	11.5	13.75	12	13.5	12.25	17.12	14.75	9.25	11.5	9.25	12.37	12.5	12.87	13	12.75	10.75	12
Sivapithecus	AMNH 19413		Dryiopithecus frickae Brown et al. 1924		level of Bhandar bonebed, 600' below top of series, Hasnot, Dhok Pathan	<9.5					9.5	10.3	12.2	11.1	13.8	12.4	14.2	12.8
Sivapithecus	CYP 359-68		Gigantopithecus bilaspurensis Simons & Chopra, 1969	measurements in Simons and Chopra (1969); p3 measurement modified following Pickford (2010)	Hari Talyangar	<9.5	16.6	11	16.7	11.8	12.6	14.7	17	15.6	18.7	16.5	20.2	17.1
Sivapithecus	GSI 18039		Sivapithecus aiyengari Prasad 1962		Hari Talyangar, Nagri	<9.5			13.3	8.3	8.7	11.2	12.2	12.5	15.6	14.3
Sivapithecus	GSI 18040				Hari Talyangar, Nagri	<9.5									15.5	14	16	13.4
Sivapithecus	GSI D 175		Indopithecus gigantius (Pilgrim 1915) Von Koneigswald 1950	Nagri Fm quoting Hoojier AJPA 1951	Nagri formation north of Alipur	<9.5											19.1	15.3
Sivapithecus	GSI D 178				Hari Talyangar, Nagri	<9.5							11.9	10.9
Sivapithecus	GSI D 18041				Hari Talyangar, Nagri	<9.5							12.1	10.1
Sivapithecus	GSI D 18042				Hari Talyangar, Nagri	<9.5									12.7	10.5
Sivapithecus	GSI D 18064				Hari Talyangar	<9.5																			11.2	12.2	12.2	13.2	11.6	12.2
Sivapithecus	GSI D 18065				Hari Talyangar	<9.5																	8.2	12.2
Sivapithecus	GSI D 18066				Hari Talyangar	<9.5													15.5	13
Sivapithecus	GSI D 18067				Hari Talyangar, Nagri	<9.5											12.3	9.7
Sivapithecus	GSI D 18069				Hari Talyangar, Nagri	<9.5					7.7	9
Sivapithecus	GSI D 18070				Hari Talyangar	<9.5																				10.7
Sivapithecus	GSI D 185				Hari Talyangar	<9.5															7	9.1	6.3	8.8	10.4	10.8	10.4	11
Sivapithecus	GSI D 191				Hari Talyangar	<9.5																			10.3	12	13	14
Sivapithecus	GSI D 196		Sivapithecus orientalis, Pilgrim 1927		Hari Talyangar	<9.5													14.5	12.7				11.8	11	12.5	13.2	14.5	12.8	13.8
Sivapithecus	GSI D 197		Sivapithecus himalayensis Pilgrim 1927		Hari Talyangar	<9.5			13.7	8.7	8.4	11.5	12.5	11.9	15.9	13.5
Sivapithecus	GSI D 199		?Paleopithecus sylvaticus Pilgrim 1927		Hari Talyangar	<9.5					7.5	9.4	10.6		12	11	12.9	11.2
Sivapithecus	GSI D 200		Hylopithecus hysudricus Pilgrim, 1927	not clear if this is an m1 or an m2-- dimensions from Pickford 2010	Hari Talyangar	<9.5							8.7	7.4
Sivapithecus	GSI D 299/300				Hari Talyangar	<9.5													10.6	8	8.3	10.7	7.3	11.5	10.2	12.1	11.4	13.3	10.6	13
Sivapithecus	GSI D 617/ D K29/466				Hari Talyangar	<9.5													11.1	10.4	8.7	11	7.9	11.4	10.6	12.2	11.5	13.65	11	13
Sivapithecus	GSI D1		Paleopithecus sivalensis, (Lydekker, 1879)	lower molar dimensions estimtred by proportions from GSI D15000	Jabi, ? Dhok Pathan	<9.5							10.8	10.2	13.5	11.2			13.2	10.9			7.5	11.4	10.8	12	12.2	12.9	10.4	11
Sivapithecus	GSP 10232				Khaur 308	<9.5													14.4	11.2
Sivapithecus	GSP 10493				Sethi Nagri 311	<9.5													14.6	13.7
Sivapithecus	GSP 10500				Sethi Nagri 311	<9.5																					13.5
Sivapithecus	GSP 11003				Khaur 314	<9.5													14.5	11.9
Sivapithecus	GSP 11533				Sethi Nagri 311	<9.5																					15.5
Sivapithecus	GSP 11704				Khaur 317	<9.5													14.2	10.7	9.2	11.7	7.6	11.8	10.8	13
Sivapithecus	GSP 11707/85				Khaur 313	<9.5											15.1	12.1
Sivapithecus	GSP 11708				Khaur 317	<9.5															9.2	12.4	7.6	12.1	12.2	13.5	13.2	14.4	12.1	13.7
Sivapithecus	GSP 11786				Khaur 317	<9.5																	7.9	12.1	11.3		12.5	13.35
Sivapithecus	GSP 12000				Sethi Nagri 311	<9.5																				12.2
Sivapithecus	GSP 12568				Khaur 191	<9.5													13.2	10.2
Sivapithecus	GSP 12647				Khaur 260	<9.5																			9.1	9.6
Sivapithecus	GSP 13165				Khuar (260)	<9.5							12.6	10.6	13.6	11.8	15.1
Sivapithecus	GSP 13166				Khaur 260	<9.5																	8.2	11.9
Sivapithecus	GSP 13167				Khaur 260	<9.5													14	10.8
Sivapithecus	GSP 13445				Khuar (317)	<9.5	8.5	6	10.3	7	8.2	8.8
Sivapithecus	GSP 13566				Y 350	<9.5									13	12	15.6	11.8
Sivapithecus	GSP 15000			Measurements of lowers in Preuss 1982 p/3 in Pickford 2010	Khaur 410	<9.5	13.7	10	14.25	7.9	8.1	10	11.45	11.2	13.3	12.3	13.7	12.3	15.7	11.8	8.9	12	7.6	12	11.5	13.2	12	14.1	11.5	13.6
Sivapithecus	GSP 15556				Y 409	<9.5					8	8.5			11.3	10.2	12.7	9.7
Sivapithecus	GSP 15557				Khaur 463	<9.5																	7.5	11.4	11.3	12.8
Sivapithecus	GSP 4230				Khaur (182)	<9.5									14.8	12.8
Sivapithecus	GSP 4622/4857				Khuar (182)	<9.5							10.8	9.4	12.7	10.9	13.3	10.8
Sivapithecus	GSP 4635				Khaur 182	<9.5									12.2	10.8
Sivapithecus	GSP 4735				Khaur 182	<9.5											15.2	12.8
Sivapithecus	GSP 5001				Khaur 207	<9.5									14.7	12.7
Sivapithecus	GSP 5019				Khaur 182	<9.5
Sivapithecus	GSP 5020				Khaur 182	<9.5					8.5	8.6
Sivapithecus	GSP 5067				Khaur 182	<9.5																							8.3	11.6
Sivapithecus	GSP 5260				Khaur 211	<9.5																			12.6	13.3
Sivapithecus	GSP 6153				Khuar (224)	<9.5					7.5	9.9	10.9	10.1	12.2	11.3	12.1	10.7
Sivapithecus	GSP 6160				Khuar (226)	<9.5			10.5	6.7	8.6	10	11.3		12.9	10.9	13.8	10.8
Sivapithecus	GSP 6206				Khaur 227	<9.5																					12.5	13
Sivapithecus	GSP 6759				Khaur 221	<9.5											13.3	11.3
Sivapithecus	GSP 7618				Khaur 317	<9.5																			11.4	12.1
Sivapithecus	GSP 7619				Khaur 317	<9.5			11.9	7
Sivapithecus	GSP 8679				Khaur 182	<9.5	13	10.45
Sivapithecus	GSP 8702				Khaur 182	<9.5																							10.3	11.3
Sivapithecus	GSP 8925				Khaur 182	<9.5													13.2	11.6
Sivapithecus	GSP 8926				Khaur 182	<9.5											12	9.6
Sivapithecus	GSP 8927				Khaur 182	<9.5											12.3	10.1
Sivapithecus	GSP 9563				Khuar (260)	<9.5			11.1	6.3			10.5	9.6	12.4	10.9
Sivapithecus	GSP 9564				Khuar (260)	<9.5					9.1	10.8	12.2		13.7	12.8	16.5
Sivapithecus	GSP 9895				Khaur 260	<9.5																							12.2	13
Sivapithecus	GSP 9896				Khaur 260	<9.5																					10.5	12.1
Sivapithecus	GSP 9899				Khaur 260	<9.5											12.5	10.2
Sivapithecus	GSP 9900				Khaur 260	<9.5																							9.3	11.4
Sivapithecus	GSP 9905				Khaur 260	<9.5													12.5	10.2
Sivapithecus	GSP 9906				Khaur 260	<9.5																	7.3	10.5
Sivapithecus	GSP 9930				Khaur 317	<9.5											12.2	9.8
Sivapithecus	GSP 9969				Khaur 260	<9.5																					12.9	13.8
Sivapithecus	GSP 9972				Khaur 260	<9.5																					11.9	14.1
Sivapithecus	GSP 9977/01/05				Khaur 260	<9.5													14.1	11	8.8	12.9	7.5	12.4	11.3	13.5	13	14.6	12.1	13.9
Sivapithecus	GSP 9987				Khaur 261	<9.5																	8.8	12.8
Sivapithecus	ONGC V 790		Dryopithecus lewisi Pandy and Sastri 1968	Nagri Formation according to Pickford 2010	Bandal, Kangra Hills	<9.5			16	9.2			13.6
Sivapithecus	PUA 1047-69			premolar measurement by Pickford (2010)	Hari Talyangar (Dangar), Nagri	<9.5	9.6	7.3	11.9	7.8	8.3	7.9
Sivapithecus	PUA 1052-69				Hari Talyangar (Dangar), Nagri	<9.5									14.9	12.8
Sivapithecus	PUA 760-69				Hari Talyangar (Dangar), Nagri	<9.5							10.1	9
Sivapithecus	SSPGM 1939 X				Sethi Nagri, Dhok Pathan	<9.5					10.7	12.4
Sivapithecus	SSPGM 1939 X 599				Sethi Nagri	<9.5													14.4	10.9
Sivapithecus	von Koenigswald collection #3				Sethi Nagri, Dhok Pathan	<9.5					9.9	12	12.8
Sivapithecus	von Koenigswald collection #4				Sethi Nagri, Dhok Pathan	<9.5	14.2	11.6
Sivapithecus	von Koenigswald collection #5				Sethi Nagri, Dhok Pathan	<9.5											18.9	15.2
Sivapithecus	von Koenigswald collection #6				Sethi Nagri, Dhok Pathan	<9.5									14.4	12.1
Sivapithecus	von Koenigswald collection #7				Dhok Pathan Lithology, Nagri	<9.5					6.2	8.7	9.9	9.1
Sivapithecus	Von Konigswald 1983 fig 7				Khaur	<9.5																			9.2	10.4
Sivapithecus	Von Konigswald coll no # possibly VK 1983 fig 7				Dhok Pathan lithology	<9.5																			8.5	9.75
Sivapithecus	VPL/ HD I(1)				Hari Talyangar	<9.5																					13.8	15.8
Sivapithecus	WIF/A 1099				Gujerat	<9.5													11.9		7		6.4	10	9.4	10.9	9.9	12.4
Sivapithecus	YPM 13799		Ramapithecus brevirostris Lewis 1934, p. 162		Chakrana, near Hari Talyangar	<9.5															7.5	10.3	6.8	9.9	10	10.9	10.1
Sivapithecus	YPM 13806		Dryopithecus sivalensis Lewis 1934		Hari Talyangar	<9.5									10.9	10.1	11	9.1
Sivapithecus	YPM 13807		Ramapithecus hariensis Lewis 1934		Hari Talyangar	<9.5																			10	11.3	12.2	13
Sivapithecus	YPM 13811		Sugrivapithecus salmontanus Lewis 1934		Hasnot, Nagrai	<9.5	8.8	7	11.4	7	7.6	8.2	11.3	9.3	12.1	10.5
Sivapithecus	YPM 13814		Bramapithecus thorpei Lewis 1934, p. 173		Hasnot, Upper Chinji	<9.5									11	10.5	11.8	10.8
Sivapithecus	YPM 13825		Sugrivapithecus gregoryi Lewis 1936		Dangar, Nagri	<9.5							11.1	9.4	12.8	9.6
Sivapithecus	YPM 13827				Hari Talyangar	<9.5																							13	13.8
Sivapithecus	YPM 13828/D189/D190				Hari Talyangar, Nagri	<9.5	14.7	11.4	15.4	9.2	9.4	11.2	12.9	11.7	15.1	13.8	16.2	13.4
Sivapithecus	YPM 13830				Hari Talyangar	<9.5					7.6	7.8
Sivapithecus	YPM 13837				Hari Talyangar	<9.5															8.9	11.4					13.8	15.2
Sivapithecus	YPM 18068				Hari Talyangar	<9.5																							8.5	9.8
Sivapithecus	BSPhG 1939 X4		Sivapithecus parvada Kelley, 1988		Sethi Nagri 311	10	17.7	13.1	17.2	9.85	12.2	13	12.5	13	15.15	14.55	16	15.4
Sivapithecus	BSPhG 1956 II 39				Sethi Nagri 311	10	14	11			11	12.3	15.8	13.2
Sivapithecus	BSPhG 1956 II 40				Sethi Nagri 311	10											19.2	15.55
Sivapithecus	GSP 10493				Sethi Nagri 311	10													15	13.3
Sivapithecus	GSP 11534				Sethi Nagri 311	10															8.4
Sivapithecus	GSP 11536				Sethi Nagri 311	10							11.8	9.4
Sivapithecus	GSP 11537				Sethi Nagri 311	10									16.2	14.3
Sivapithecus	GSP 11998				Sethi Nagri 311	10									13.1	12.6
Sivapithecus	GSP 11999				Sethi Nagri 311	10																			13.3	14.9
Sivapithecus	GSP 13162				Sethi Nagri 311	10																					16
Sivapithecus	GSP 15255				Sethi Nagri 311	10							13.3	12.4
Sivapithecus	GSP 20450				Sethi Nagri 311	10																	9.2	14.9	12.8	16.5	13.6	16.9
Sivapithecus	GSP 7144				Sethi Nagri 311	10										14.7
Sivapithecus	GSP 9986				Sethi Nagri 311	10																			11.2	14.4
Sivapithecus	GSP 9986				Sethi Nagri 311	10																			11.9	14.5
Sivapithecus	SM individual 3				Sethi Nagri 311	10											17.6	15.1
Sivapithecus	SM individual I				Sethi Nagri 311	10															10	14.3	8.4	15	12.5	16.7	14.4	17.6	13.5	17.5
Sivapithecus	SM Individual I				Sethi Nagri 311	10									16.5	13.7					10	14.3	8.4	15	12.5	16.7	14.4	17.6	13.5	17.5
Sivapithecus	SM individual II				Sethi Nagri 311	10																			12.7	15.1
Sivapithecus	AMNH 19411		Dryopithecus pilgrimi Brown et al. 1924		Two miles east of Rammagar, Jammu State,Kashmir. Lower Chinji zone	12.5-11.7	10.3	8.7	11.3	7.2	8.4	8.3
Sivapithecus	AMNH 19412		Dryopithecus cautleyi Brown et al. 1924	said to be contemporary of S. chinjiensis, therefore older group	4.5 miles W of Hasnot, 1000' below Bhandar bone bed	12.5-11.7	10.5	8.6	11.7	7.2	8.1	9	10.9	9.5	12.5	11.4	14.6	12.2
Sivapithecus	AMNH 19565B				B. Brown loc. 145, Chinji	12.5-11.7							10.7	10.2
Sivapithecus	BMNH M 15423			Pilbeam (1969) sys it almost certainly comes from the Nagri beds.molar dimensions from Kay's measurements	200' above Chinji Zone at Domeli	<9.5					7.1	7.8	8.6		9.8		9.5
Sivapithecus	BSPG 1956 II 2366			measurements in Pickford 2010	Kadirpur, Chinji Formation	12.5-11.7			9.8	5.6
Sivapithecus	BSPhG 1939 X 2				Parriwali, W Chinji	12.5-11.7																	7.2	12.1	10.2	12.3	12.5	14.3
Sivapithecus	DSI D 306				1 mi S of Parrawali, Chinji	12.5-11.7							10.7	9.7
Sivapithecus	GSI D 118/119		Dryopithecus punjabicus Pilgrim 1910, p. 63		unknown, Chinji area	12.5-11.7									11.6	9.6	12.8	10.4
Sivapithecus	GSI D 176		Sivapithecus indicus Pilgrim 1910		near Chinji village	12.5-11.7											14.3	13.4
Sivapithecus	GSI D 177				Chinji	12.5-11.7					8.7	9.8	12	10.4	13.2	12.2
Sivapithecus	GSI D 179		Dryopithecus chinjiensis Pilgrim 1915		near Chinji	12.5-11.7											14.7	12.7
Sivapithecus	GSI D 180				unknown, Chinji area	12.5-11.7							11.5	9.5
Sivapithecus	GSI D 181				unknown, Chinji area	12.5-11.7							12.3	10.1
Sivapithecus	GSI D 186				Chinji	12.5-11.7																							9.6	11
Sivapithecus	GSI D 187				Chinji	12.5-11.7																					9.5	10.5
Sivapithecus	GSI D 188		Paleosimia rugosidens Pilgrim 1915		Chinji	12.5-11.7																							11	11.7
Sivapithecus	GSI D 198		Sivapithecus middlemissi Pilgrim 1927		Ramnagar, lower Chinji	12.5-11.7									13	12.3	14.9	13.3
Sivapithecus	GSI D 238				?	12.5-11.7													16.2	14.1
Sivapithecus	GSI D 298 (field # 618; cast YPM 13870)		Sivapithecus simonsi Kay, 1982	p4 breadth estimated	Kundal Nala, uppermost Chinji Horizon	12.5-11.7			9.8	5.5	6.2	8.1	8.8	8.1	9.8	9	10.9
Sivapithecus	GSI D 303a				Chinji	12.5-11.7											15.3	12.15
Sivapithecus	GSI D 303b				Chinji	12.5-11.7											15.3	11.5
Sivapithecus	GSI D 304				SW Ramnagar, Chinji	12.5-11.7							11.45	9.6
Sivapithecus	GSI D 305				SW Ramnagar, Chinji	12.5-11.7							10.9	9.25
Sivapithecus	GSI D 308				Khaur	12.5-11.7													15.1	11.3
Sivapithecus	GSI D 309				SW Kamlial	12.5-11.7																							12.1	13.1
Sivapithecus	GSI D 314				Dalsar, 1 mi. N of Ramnagar	12.5-11.7											13	12.4
Sivapithecus	GSI D 614				Kundal Nala	12.5-11.7																			10.3	12.1
Sivapithecus	GSI K 56-677				Ramnagar, U. Chinji	12.5-11.7									11.9	10.8
Sivapithecus	GSI K23/209				Ramnagar	12.5-11.7																					11.4	12.6
Sivapithecus	GSI K56/675				Ramnagar	12.5-11.7																			9.2	11.2
Sivapithecus	GSI K56/676				Ramnagar	12.5-11.7																							9.3	10.7
Sivapithecus	GSI K56/682				Ramnagar	12.5-11.7																	7	11
Sivapithecus	GSI K56/684				Ramnagar	12.5-11.7																							10.2	12.4
Sivapithecus	GSI K56/802				Ramnagar	12.5-11.7																	7.1	9.9
Sivapithecus	GSP 16075				Chinji	12.5-11.7													14	13.3					11.7	13.3
Sivapithecus	GSP 16077				Chinji	12.5-11.7	9.9	7.3							12.2	11.4	14	12.8
Sivapithecus	SEP 187			Dera Gopipur is assigned to the Chinji zone by P{icford & Tiwari (2010)	Dera Gopipur Chinji levels	12.5-11.7																					9.7	11.7
Sivapithecus	SEP 188			Pickford 2010	Dera Gopipur Chinji levels	12.5-11.7																						11.4
Sivapithecus	SEP 189			Pickford 2010	Dera Gopipur Chinji levels	12.5-11.7										9.6
Sivapithecus	SEP 190			Pickford 2010	Dera Gopipur Chinji levels	12.5-11.7			8.8	6.5
Sivapithecus	SEP 192			Pickford 2010	Dera Gopipur Chinji levels	12.5-11.7															6.2
Sivapithecus	SSPGM 1939 X 1				Kundal Nala SW Chinji	12.5-11.7																			11	11.7
Sivapithecus	SSPGM 1939 X 3				Sosianwali. W Chinji	12.5-11.7																							12.3	13.5
Sivapithecus	SSPGM 1956 II 37				Sosianwali. W Chinji	12.5-11.7															8.2	13.7
Sivapithecus	von Koenigswald collection #1				Chinji	12.5-11.7											17.25	15.6
Sivapithecus	von Koenigswald collection #2				Chinji	12.5-11.7									13	10.5
Sivapithecus	WIF/A 1821			new material suggests Ramnagar is a bit older--	Ramnagar	12.5-11.7									11.6
Sivapithecus	YPM 13813				Chinji, Upper Chinji	12.5-11.7							11	11.6
Sivapithecus	YPM 13832				SW Ramnagar, Chinji	12.5-11.7									12.8	11.6
Sivapithecus	YPM 13833				2 miles NE Kanatti, upper Chinji	12.5-11.7											13.9	11.9
Sivapithecus	YPM 13834				Chinji	12.5-11.7																			11.5	12.4
Sivapithecus	YPM 13834				Chinji	12.5-11.7																			11.5	12.4
Sivapithecus	YPM 13835				Chinji	12.5-11.7																					12.8	15.5
Sivapithecus	YPM 13836				Lower Chinji	12.5-11.7											12.8	10
Sivapithecus	BMNH 13365				?	unknown																			11.2	13
Sivapithecus	BMNH 13366				?	unknown																			11.3	13.4
Sivapithecus	GSI D 313				Jaba, S of Pindi	unknown																					11.5	12.6
Sivapithecus	GSP 13460				?	unknown																							8.7	10.9
Sivapithecus	BMNH 13264				part of Salt Range, India	Unknown											14.6	12.1
Sivapithecus	BMNH 13367				Salt Range	Unknown											13.8	10.7
